# Supplementary material for: Sulphated TiO2 Reduced by Ammonia and Hydrogen as an Excellent Photocatalyst for Bacteria Inactivation
Source: Materials (Basel). 2023 Dec 22;17(1):66. doi: 10.3390/ma17010066 (PMC10779939; doi:10.3390/ma17010066)
Supplement: Supplementary file 1 [file materials-17-00066-s001.zip]

Archive with 1 entries (1 files):
- materials-2769454-supplementary.pdf
